# Supplementary material for: The Influence of Individualized Three-Dimensional Holographic Models on Patients’ Knowledge Qualified for Intervention in the Treatment of Peripheral Arterial Disease (PAD)
Source: J Cardiovasc Dev Dis. 2023 Nov 15;10(11):464. doi: 10.3390/jcdd10110464 (PMC10671973; doi:10.3390/jcdd10110464)
Supplement: Supplementary file 1 [file jcdd-10-00464-s001.zip]

Archive with 1 entries (1 files):
- jcdd-2674644-supplementary.pdf
